# Supplementary material for: Developing a patient-centred tool for pain measurement and evaluation in autosomal dominant polycystic kidney disease
Source: Clin Kidney J. 2021 Feb 8;14(11):2338–48. doi: 10.1093/ckj/sfaa259 (PMC8573025; doi:10.1093/ckj/sfaa259)
Supplement: sfaa259_Supplementary_Data [file sfaa259_supplementary_data.zip]

Archive with 3 entries (3 files):
- Appendix III_AppDr.pdf
- AppendixII_DRINKAPAT.pdf
- AppendixI_PainTools ADPKD Clinical Studies (2).docx
